# Supplementary material for: Robot-Assisted End-Effector-Based Stair Climbing for Cardiopulmonary Exercise Testing: Feasibility, Reliability, and Repeatability
Source: PLoS One. 2016 Feb 5;11(2):e0148932. doi: 10.1371/journal.pone.0148932 (PMC4743938; doi:10.1371/journal.pone.0148932)
Supplement: S1 Dataset — (XLSX) [file pone.0148932.s001.xlsx]

## Sheet: Sheet1
S1 Dataset. Outcome measures during repeated robot-assisted stair-climbing-based cardiopulmonary exercise testing
Subject#	Trial	Pmax[W]	VO2_peak[mL/min]	VO2_peak/kg[mL/min/kg]	%VAT[%]	VAT[mL/min]	%RCP[%]	RCP[mL/min]	tVO2_peak[min]	P_peak[W]	HR_peak[beats/min]	RER_peak	VO2/P_mech[mL/min/W]	VE/VCO2	RMSEp[W]	VO2_rest[mL/min]	VO2_passive[mL/min]	VO2_rest-passive[mL/min]	HR_rest[beats/min]	HR_passive[beats/min]	HR_delta_rest-passive[beats/min]
1	1	242.02	3876.04	45.0702	47.2482	1831.36	91.9003	3562.09	8.15026	201.935	189	1.19906	17.4756	30.1876	4.64061	347.108	1163.27	816.164	87.9667	104.5	16.5333
1	2		3998.39	46.4929	54.8331	2192.44	89.6114	3583.01	7.68125	204.24	183	1.14873	17.8636	28.9904	2.51637	349.933	1313.44	963.511	80.175	101.625	21.45
2	1	215.018	3908.27	47.0875	45.9576	1796.14	84.4871	3301.98	7.12891	173.663	202	1.30484	20.5315	33.7997	5.04964	342.697	766.339	423.642	104.633	107.642	3.00833
2	2		3867.19	46.5926	48.578	1878.6	77.1714	2984.36	7.72839	175.865	199	1.24999	19.7288	31.2357	1.70569	397.58	814.102	416.522	104.892	103.625	-1.26667
3	1	180.015	3904.94	51.3808	61.3736	2396.6	81.8487	3196.14	8.9112	171.553	180	1.25775	20.9665	33.1517	2.34014	308.079	1100.86	792.782	58.1167	84.9	26.7833
3	2		3974.16	52.2915	58.3067	2317.2	71.6564	2847.74	9.30182	176.63	181	1.20189	20.7674	33.1357	1.94618	306.013	1136.13	830.115	60.9667	82.7	21.7333
4	1	140.012	2023.34	35.4972	54.7761	1108.31	76.4677	1547.2	6.75026	95.7255	186	1.33478	18.431	39.1645	1.66012	259.021	503.07	244.049	106.883	119.45	12.5667
4	2		2042.82	35.8389	51.599	1054.07	76.3723	1560.15	6.82682	99.8715	183	1.3598	17.8622	38.4317	1.51442	258.891	493.522	234.631	104.467	112.167	7.7
5	1	146.012	2709.26	45.9196	41.1636	1115.23	84.0727	2277.74	8.14844	121.997	176	1.14832	20.3882	30.3369	5.10058	221.947	757.442	535.494	71.925	93.4583	21.5333
5	2		2843.45	48.1941	59.8332	1701.33	71.508	2033.29	8.5151	127.638	175	1.18594	20.4074	28.8406	3.8172	238.686	899.273	660.587	72.0083	93.9917	21.9833
6	1	220.018	4070.74	55.7635	63.3615	2579.28	90.1572	3670.06	8.28984	194.164	189	1.24472	19.471	25.0441	2.17787	290.182	962.19	672.008	77.3167	98.3083	20.9917
6	2		3862.22	52.9072	57.1614	2207.7	91.9938	3553	8.64818	195.932	187	1.2174	18.0774	23.9153	2.23175	320.298	1026.73	706.431	88.7583	102.533	13.775
7	1	154.013	2767.34	34.1647	59.9067	1657.82	79.397	2197.19	8.16901	134.796	179	1.17633	18.6302	32.6738	2.28423	256.068	952.174	696.106	109.825	128.642	18.8167
7	2		2742.54	33.8586	52.5599	1441.48	94.4751	2591.02	8.80729	141.15	182	1.21114	17.1595	34.8733	1.98977	320.466	1045.12	724.654	117.133	135.75	18.6167
8	1	117.01	1672.81	39.8287	64.2435	1074.67	92.4941	1547.25	6.86771	82.8465	196	1.22094	17.6613	30.1748	2.17132	209.632	706.408	496.776	125.008	142.15	17.1417
8	2		1749.59	41.6569	60.4988	1058.48	87.297	1527.34	6.79427	80.9852	195	1.16643	19.0015	28.8655	2.43167	210.753	762.944	552.191	124.417	147.933	23.5167
9	1	162.014	2595.72	32.4466	76.0902	1975.09	91.9549	2386.9	7.33229	122.692	179	1.18967	19.0311	31.061	2.62534	260.753	1427.45	1166.7	99.2833	129.467	30.1833
9	2		2681.96	33.5244	67.0741	1798.9	87.963	2359.13	7.31016	124.949	179	1.17372	19.1964	29.5137	2.85031	283.384	1456.1	1172.72	97.45	129.717	32.2667
10	1	290.024	4555.11	49.5121	52.2583	2380.43	70.4997	3211.34	6.60781	204.682	194	1.22824	20.0974	25.2459	4.49458	441.526	1600.2	1158.67	106.283	122.717	16.4333
10	2		4619.75	50.2147	57.1274	2639.14	90.1213	4163.38	7.0724	215.672	195	1.2184	19.5365	27.6946	3.62838	406.289	1430.26	1023.97	92.775	108.85	16.075
11	1	174.015	4149.64	47.6971	61.5294	2553.25	86.4941	3589.2	8.85156	167.996	183	1.1427	22.4689	26.8901	5.58875	374.976	1018.89	643.916	84.3167	95.4333	11.1167
11	2		4213.45	48.4304	57.7105	2431.6	95.7663	4035.06	9.87943	180.971	174	1.14034	21.2583	27.8099	3.06443	366.319	769.986	403.667	74.8167	85.4417	10.625
12	1	167.014	3063.11	54.6984	64.1892	1966.19	90.1866	2762.52	8.54167	147.581	194	1.21505	18.8195	27.694	2.86609	285.703	852.78	567.077	98.0667	116.367	18.3
12	2		3077.38	54.9532	69.6122	2142.23	92.7209	2853.37	8.18542	151.036	192	1.19435	18.618	28.1533	2.24027	265.387	801.874	536.487	91.4083	106.067	14.6583
13	1	253.021	3792.09	37.9209	54.1755	2054.38	85.0951	3226.88	8.47005	221.841	190	1.33237	15.4231	36.1306	3.09579	370.618	1196.46	825.837	84.7167	105.492	20.775
13	2		4018.1	40.181	58.185	2337.93	83.729	3364.32	8.48724	221.542	191	1.27398	16.3356	38.1263	2.33405	399.07	1445.41	1046.34	89.375	118.45	29.075
14	1	270.023	4383.65	52.1863	53.5682	2348.24	95.6999	4195.15	8.67995	240.4	185	1.23493	16.4467	33.6648	5.34846	429.866	1178.9	749.031	86.7917	99.2833	12.4917
14	2		4528.23	53.9075	60.1523	2723.84	90.3808	4092.66	8.43099	243.433	178	1.16502	17.0503	31.9835	2.80057	377.632	944.668	567.035	81.2417	89.9083	8.66667
15	1	135.011	2691.54	43.4119	54.3056	1461.66	N/A	N/A	9.60469	124.128	173	1.07932	19.8646	28.906	4.45887	225.781	927.136	701.354	87.9833	101.85	13.8667
15	2		2890.8	46.6257	51.0535	1475.85	N/A	N/A	10.5497	143.389	177	1.12214	18.7063	28.2355	3.12569	208.527	781.921	573.394	75.5667	89.275	13.7083
16	1	133.011	3133.13	54.9672	57.3628	1797.25	95.0273	2977.33	8.31849	115.969	187	1.23558	25.0932	27.4198	2.95592	223.084	874.989	651.904	87.1917	117.55	30.3583
16	2		3065.7	53.7842	58.6097	1796.8	98.023	3005.09	9.62682	130.192	189	1.30761	21.688	31.8446	2.58674	242.085	774.165	532.08	79.4583	100.108	20.65
17	1	192.016	3343.43	44.5791	55.1634	1844.35	79.2595	2649.99	9.55885	185.417	183	1.12985	16.3511	30.8517	2.89631	311.665	795.092	483.427	72.9167	86.4167	13.5
17	2		3368.14	44.9086	64.0046	2155.77	N/A	N/A	10.0953	194.922	186	1.14816	15.895	32.8026	2.95083	269.857	925.166	655.309	75.5083	88.25	12.7417
18	1	203.017	2792.66	46.5444	63.5554	1774.89	86.498	2415.6	7.56667	166.979	193	1.16467	15.1488	29.4762	2.20579	263.132	712.413	449.281	98	120.467	22.4667
18	2		2781.85	46.3642	64.4207	1792.09	89.1979	2481.35	8.2724	173.607	194	1.21769	14.5318	28.2916	2.08925	259.021	657.244	398.224	88.675	113.708	25.0333
19	1	130.011	1980.15	31.4309	72.1649	1428.97	N/A	N/A	6.24896	83.007	194	1.15571	20.9761	33.7051	2.79784	238.981	772.651	533.67	132.275	144.192	11.9167
19	2		2133.2	33.8603	68.2665	1456.26	90.2144	1924.45	6.63464	87.6314	193	1.18982	21.51	33.4227	2.71132	248.247	697.239	448.992	117.467	122.95	5.48333
20	1	195.016	3232.28	49.7273	51.3068	1658.38	76.3223	2466.95	8.02943	153.46	187	1.32742	19.1767	34.8947	2.40731	289.415	908.779	619.364	91.4167	105	13.5833
20	2		3250.41	50.0063	54.6584	1776.62	95.4969	3104.04	8.29557	173.455	185	1.32068	17.2771	34.5621	2.72192	253.621	920.088	666.467	89.75	102.4	12.65
